# Supplementary material for: Privileged Scaffold Hybridization in the Design of Carbonic Anhydrase Inhibitors
Source: Molecules. 2024 Sep 19;29(18):4444. doi: 10.3390/molecules29184444 (PMC11433937; doi:10.3390/molecules29184444)
Supplement: Supplementary file 1 [file molecules-29-04444-s001.zip]

Archive with 1 entries (1 files):
- molecules-3161548-supplementary.pdf
